# Supplementary material for: Analysis of the Saccharomyces cerevisiae proteome with PeptideAtlas
Source: Genome Biol. 2006 Nov 13;7(11):R106. doi: 10.1186/gb-2006-7-11-r106 (PMC1794584; doi:10.1186/gb-2006-7-11-r106)
Supplement: Additional data file 1 — A comma-separated text file. The table includes the ftp addresses of the datasets and the number of ORFs unique to each dataset. [file gb-2006-7-11-r106-S1.csv]

Institution	File URL	Description	ORFs Unique to DB
SGD	ftp://genome-ftp.stanford.edu/pub/yeast/data_download/sequence/genomic_sequence/orf_protein/orf_trans_all.fasta	translations of all systematically named ORFs, including Verified, Uncharacterized, Dubious, and pseudogenes	6
Ensembl	ftp://ftp.ensembl.org/pub/release-35/saccharomyces_cerevisiae_35_1b/data/fasta/pep/Saccharomyces_cerevisiae.SGD1.oct.pep.known.fa	protein models that can be mapped to yeast entries in Swiss-Prot, RefSeq, or SwissProt/Trembl/EMBL	2
NCI ABCC NRDB	ftp://ftp.ncifcrf.gov/pub/nonredun/protein.nrdb.Z	filtered to retain only yeast; sequences from GenPept, NEW_GENPEPT, and UniProt	329
Ensembl	ftp://ftp.ensembl.org/pub/release-35/saccharomyces_cerevisiae_35_1b/data/fasta/pep/Saccharomyces_cerevisiae.SGD1.oct.pep.abinitio.fa	translations resulting from 'ab initio' gene prediction algorithms such as SNAP and GENSCAN	2504
GenBank	ftp://genome-ftp.stanford.edu/pub/yeast/data_download/sequence/GenBank/yeast_nrpep.fasta	translations of NIH DNA sequence database	2948
