# Supplementary material for: Analysis of the Saccharomyces cerevisiae proteome with PeptideAtlas
Source: Genome Biol. 2006 Nov 13;7(11):R106. doi: 10.1186/gb-2006-7-11-r106 (PMC1794584; doi:10.1186/gb-2006-7-11-r106)
Supplement: Additional data file 2 — A comma-separated text file. Included are the number of times their peptides were observed and the best PeptideProphet probability associated with their peptides. [file gb-2006-7-11-r106-S2.csv]

ORF	Number of times observed	Best PeptideProphet probability
Q0075	5	0.9794
Q0255	1	0.9154
YAL027W	2	1
YAL044W-A	3	0.9998
YAL046C	4	0.9995
YAL048C	2	0.9992
YAL049C	38	1
YAL053W	40	0.9997
YAL061W	2	0.9663
YAR028W	1	0.9873
YAR075W	28	1
YBL010C	2	0.9921
YBL029C-A	7	1
YBL054W	12	1
YBL055C	6	1
YBL059C-A	57	1
YBL095W	8	1
YBL104C	4	0.9993
YBL107C	6	1
YBL111C	10	1
YBL112C	6	1
YBR007C	2	0.9912
YBR025C	2053	1
YBR030W	7	0.9999
YBR033W	1	0.9696
YBR042C	2	0.9933
YBR052C	48	1
YBR053C	29	1
YBR056W	5	1
YBR074W	2	0.9481
YBR085C-A	48	1
YBR094W	18	1
YBR095C	1	0.9388
YBR096W	73	1
YBR108W	5	1
YBR137W	23	1
YBR138C	2	0.9798
YBR139W	14	1
YBR141C	1	0.9137
YBR162C	148	1
YBR200W-A	1	0.939
YBR221W-A	1	0.9721
YBR225W	1	0.9919
YBR230C	65	1
YBR235W	2	0.9339
YBR238C	2	0.9554
YBR241C	1	0.9126
YBR242W	15	1
YBR246W	1	0.9658
YBR255C-A	1	0.9489
YBR259W	3	0.9598
YBR261C	25	1
YBR269C	6	1
YBR271W	3	0.9937
YBR273C	10	1
YBR280C	2	0.9923
YBR281C	80	1
YBR298C-A	1	0.9369
YCL021W-A	2	0.9805
YCL026C-B	10	0.9999
YCL033C	17	1
YCL036W	1	0.9096
YCL042W	5	0.963
YCL045C	2	1
YCL047C	4	0.9969
YCL049C	1	0.999
YCL056C	1	0.9668
YCL073C	1	0.9493
YCR016W	3	0.9999
YCR023C	5	1
YCR043C	1	0.9523
YCR045C	1	0.9795
YCR051W	121	1
YCR061W	2	0.985
YCR075W-A	4	0.9994
YCR076C	1	0.9734
YCR079W	1	0.9989
YCR087C-A	57	1
YCR090C	43	1
YCR095C	1	0.9996
YCR100C	1	0.9313
YCR102C	8	0.987
YDL012C	2	0.9865
YDL025C	1	0.9983
YDL027C	2	0.9794
YDL033C	3	0.9999
YDL053C	9	1
YDL063C	69	1
YDL072C	6	1
YDL073W	4	0.9998
YDL076C	2	0.9994
YDL086W	159	1
YDL089W	2	0.9945
YDL099W	6	0.9994
YDL110C	26	1
YDL121C	5	0.9999
YDL144C	32	1
YDL156W	44	1
YDL173W	5	0.9983
YDL176W	1	0.9266
YDL183C	3	1
YDL186W	1	0.9262
YDL193W	4	0.9995
YDL203C	1	0.9976
YDL206W	1	0.9824
YDL213C	102	1
YDL218W	5	1
YDL222C	1	0.9808
YDL237W	10	0.9999
YDR026C	2	0.9463
YDR031W	10	1
YDR049W	1	0.9852
YDR051C	66	1
YDR061W	8	1
YDR063W	8	0.9998
YDR066C	1	0.9131
YDR067C	1	0.9994
YDR070C	11	1
YDR084C	1	0.9961
YDR089W	6	1
YDR107C	2	0.9999
YDR117C	15	1
YDR119W	45	1
YDR128W	8	0.9988
YDR131C	29	1
YDR132C	1	0.9782
YDR140W	6	1
YDR161W	75	1
YDR179W-A	1	0.9444
YDR219C	6	0.9983
YDR222W	4	1
YDR239C	1	0.9407
YDR246W-A	2	0.9752
YDR248C	5	0.9998
YDR262W	7	0.9998
YDR266C	49	1
YDR267C	28	1
YDR282C	2	0.9825
YDR287W	2	1
YDR288W	1	0.9016
YDR291W	2	0.9743
YDR306C	1	0.912
YDR307W	4	0.9999
YDR326C	9	0.9999
YDR330W	7	0.9848
YDR332W	2	0.9222
YDR333C	15	1
YDR336W	1	0.9956
YDR339C	19	1
YDR348C	3	0.9994
YDR352W	1	0.9418
YDR361C	119	1
YDR371W	2	0.9761
YDR381C-A	9	0.9999
YDR391C	31	1
YDR411C	5	0.9995
YDR412W	1	0.9994
YDR415C	5	1
YDR444W	5	1
YDR458C	20	1
YDR475C	1	0.9998
YDR476C	29	1
YDR493W	2	0.9969
YDR514C	3	0.9971
YDR517W	72	1
YDR531W	1	0.9557
YDR539W	24	1
YDR541C	2	0.9754
YEL001C	3	0.9999
YEL007W	2	0.9994
YEL018W	1	0.9524
YEL020C	38	1
YEL025C	2	0.9906
YEL043W	3	1
YEL047C	295	1
YEL070W	2	0.9622
YEL076C	1	0.9572
YER004W	77	1
YER007C-A	16	1
YER010C	12	1
YER030W	29	1
YER034W	4	0.9998
YER036C	243	1
YER048W-A	6	0.9999
YER049W	179	1
YER067W	41	1
YER077C	5	1
YER078C	1	0.9992
YER079W	2	0.9806
YER080W	57	1
YER087W	9	1
YER113C	1	0.9915
YER134C	13	1
YER139C	3	0.9995
YER140W	1	0.9236
YER156C	106	1
YER158C	1	0.9172
YER182W	1	0.9999
YER184C	1	0.9912
YER185W	1	0.9754
YFL034W	4	1
YFL042C	1	0.9999
YFL049W	21	1
YFL054C	1	0.9297
YFR006W	178	1
YFR011C	21	1
YFR017C	29	1
YFR018C	1	0.9896
YFR038W	2	0.9998
YFR041C	4	0.9939
YFR043C	2	0.9272
YFR044C	233	1
YFR045W	5	1
YFR055W	1	0.983
YGL004C	13	1
YGL036W	2	0.9754
YGL059W	1	0.9149
YGL080W	1	0.997
YGL081W	1	0.9533
YGL082W	5	0.9998
YGL101W	15	1
YGL114W	2	0.9952
YGL140C	3	0.9996
YGL159W	3	1
YGL168W	1	0.9128
YGL176C	1	0.9864
YGL185C	5	1
YGL211W	53	1
YGL220W	62	1
YGL226W	1	0.9899
YGL231C	1	0.9999
YGL242C	25	1
YGL250W	2	0.9837
YGL262W	1	0.991
YGR001C	27	1
YGR012W	46	1
YGR015C	1	0.9033
YGR017W	2	0.9939
YGR021W	2	0.9676
YGR031W	4	1
YGR035C	1	0.9828
YGR043C	16	0.9999
YGR067C	1	0.9988
YGR068C	9	1
YGR071C	4	1
YGR079W	1	0.9793
YGR089W	1	0.9987
YGR090W	231	1
YGR093W	6	0.9999
YGR106C	39	1
YGR110W	1	0.9485
YGR111W	3	0.9982
YGR117C	1	0.9956
YGR122W	3	0.9854
YGR125W	3	0.9972
YGR127W	1	0.926
YGR130C	15	0.9993
YGR145W	105	1
YGR150C	8	0.9999
YGR169C-A	6	0.9997
YGR173W	188	1
YGR198W	15	1
YGR203W	1	0.9363
YGR210C	13	0.9998
YGR212W	1	0.93
YGR235C	1	1
YGR237C	1	0.9982
YGR250C	23	1
YGR268C	3	0.9998
YGR277C	19	0.9999
YGR283C	10	1
YHL006C	1	0.9401
YHL008C	2	0.9364
YHL012W	2	0.9349
YHL013C	19	1
YHL017W	2	0.9999
YHL021C	52	1
YHL029C	2	0.987
YHL035C	1	0.9539
YHL039W	14	1
YHL044W	1	0.9131
YHR003C	208	1
YHR009C	13	0.9999
YHR020W	1406	1
YHR022C	4	1
YHR032W	1	0.9995
YHR033W	15	1
YHR045W	3	1
YHR048W	1	0.9615
YHR080C	1	0.9078
YHR086W-A	1	0.985
YHR087W	22	1
YHR097C	24	1
YHR100C	3	1
YHR105W	2	0.9999
YHR112C	71	1
YHR121W	7	0.9978
YHR122W	6	1
YHR132W-A	7	0.9997
YHR133C	1	0.9993
YHR138C	9	0.9999
YHR149C	15	1
YHR182W	1	0.9817
YHR198C	1	0.9726
YHR199C	21	1
YHR210C	3	0.9749
YIL001W	1	0.9374
YIL002W-A	3	0.9992
YIL039W	7	0.9988
YIL041W	158	1
YIL055C	2	0.9394
YIL057C	15	0.9999
YIL064W	12	1
YIL067C	8	1
YIL083C	1	0.9999
YIL087C	1	0.9996
YIL091C	4	0.9999
YIL108W	22	1
YIL110W	11	1
YIL112W	33	1
YIL130W	22	1
YIL137C	26	1
YIL151C	1	0.905
YIL157C	3	0.9964
YIL161W	12	1
YIL166C	2	0.9721
YIL169C	5	0.9996
YIR003W	10	1
YIR007W	4	0.9909
YIR024C	1	1
YIR035C	3	0.9987
YIR036C	13	0.9999
YIR042C	1	0.9145
YJL010C	24	1
YJL016W	2	0.9346
YJL045W	56	1
YJL048C	1	0.9058
YJL051W	1	0.9746
YJL055W	49	1
YJL057C	1	0.9996
YJL069C	25	1
YJL070C	4	0.9997
YJL077C	1	0.9591
YJL097W	1	0.9974
YJL103C	1	0.961
YJL122W	9	1
YJL123C	16	1
YJL131C	1	0.9999
YJL163C	1	0.9591
YJL181W	2	0.9425
YJL193W	1	0.9898
YJL200C	188	1
YJL207C	14	1
YJL213W	2	0.9911
YJL216C	1	0.9967
YJL217W	104	1
YJR003C	4	0.9999
YJR008W	1	0.9985
YJR011C	1	0.9981
YJR014W	32	1
YJR015W	1	0.9252
YJR024C	10	0.9999
YJR039W	3	0.9837
YJR080C	1	0.9598
YJR085C	4	1
YJR088C	2	1
YJR096W	15	1
YJR098C	1	0.9991
YJR111C	1	0.9947
YJR112W-A	1	0.9682
YJR119C	1	0.9136
YJR124C	1	0.9237
YJR129C	1	0.9066
YJR142W	2	0.9853
YJR149W	1	0.9864
YKL027W	55	1
YKL033W	3	0.9999
YKL033W-A	241	1
YKL063C	5	0.9995
YKL065C	13	0.9999
YKL069W	11	1
YKL070W	1	0.9873
YKL071W	2	0.9903
YKL077W	56	1
YKL082C	5	0.9999
YKL088W	1	0.986
YKL098W	1	0.9831
YKL100C	19	1
YKL105C	11	1
YKL121W	1	0.9057
YKL137W	3	1
YKL151C	8	1
YKL187C	54	1
YKL206C	11	1
YKL207W	30	1
YKL215C	36	1
YKR016W	42	1
YKR018C	45	1
YKR021W	2	0.9996
YKR023W	20	1
YKR027W	3	1
YKR043C	153	1
YKR046C	24	0.9999
YKR051W	1	1
YKR060W	9	1
YKR064W	2	0.9634
YKR070W	33	1
YKR074W	8	0.9999
YKR078W	1	0.9658
YKR079C	13	1
YKR095W-A	1	0.9998
YKR096W	3	0.9608
YKR100C	1	0.9965
YKR105C	1	0.9987
YLL007C	1	0.9419
YLL023C	7	1
YLL029W	14	0.9999
YLL032C	2	0.9918
YLL053C	1	0.9874
YLL058W	3	0.9865
YLR001C	9	1
YLR003C	2	0.9996
YLR021W	1	0.9993
YLR022C	135	1
YLR040C	1	0.9294
YLR050C	49	1
YLR063W	1	0.914
YLR072W	1	0.9972
YLR077W	6	1
YLR089C	173	1
YLR091W	1	0.915
YLR097C	88	1
YLR104W	7	1
YLR108C	6	1
YLR114C	9	1
YLR118C	10	0.9999
YLR126C	16	1
YLR137W	1	0.9999
YLR143W	5	0.9998
YLR152C	1	0.9946
YLR156W	1	0.9254
YLR164W	1	0.9186
YLR177W	4	1
YLR179C	201	1
YLR187W	1	0.9588
YLR194C	1	0.9353
YLR199C	64	1
YLR211C	1	0.9675
YLR225C	7	0.9999
YLR243W	5	1
YLR247C	5	0.9999
YLR253W	7	1
YLR257W	69	1
YLR262C-A	11	0.9997
YLR267W	5	0.9999
YLR278C	1	0.9328
YLR283W	1	0.9641
YLR287C	27	1
YLR290C	3	0.9967
YLR301W	136	1
YLR307C-A	2	0.9982
YLR326W	3	0.9994
YLR327C	16	1
YLR343W	1	0.9804
YLR345W	14	1
YLR352W	44	1
YLR361C-A	1	0.9969
YLR364W	13	0.9999
YLR375W	3	1
YLR401C	113	1
YLR405W	1	0.9995
YLR408C	2	0.9841
YLR409C	18	1
YLR412W	1	0.9974
YLR413W	38	1
YLR414C	4	0.9956
YLR419W	8	0.9995
YLR422W	3	0.9998
YLR427W	71	1
YLR445W	2	0.9827
YLR446W	1	0.9153
YLR454W	8	0.9991
YLR455W	1	0.9999
YML002W	1	0.9818
YML003W	2	0.9533
YML011C	16	1
YML023C	1	0.9029
YML054C-A	1	0.9055
YML079W	13	1
YML081W	2	1
YML082W	5	0.9999
YML083C	2	0.9699
YML096W	4	0.9999
YML117W	3	0.9997
YML125C	126	1
YML131W	23	1
YMR002W	59	1
YMR010W	1	0.9608
YMR027W	9	0.9999
YMR031C	20	1
YMR034C	1	0.9303
YMR041C	2	0.9998
YMR066W	1	0.944
YMR067C	5	0.9999
YMR071C	6	1
YMR073C	1	1
YMR074C	12	1
YMR075W	6	0.9999
YMR085W	1	0.9732
YMR086W	4	0.9999
YMR090W	26	1
YMR098C	2	0.9569
YMR099C	203	1
YMR102C	4	1
YMR105W-A	1	0.9754
YMR110C	38	1
YMR114C	4	0.9996
YMR124W	5	0.9661
YMR126C	1	0.9998
YMR130W	19	1
YMR134W	5	1
YMR155W	3	0.97
YMR157C	1	0.9534
YMR163C	1	0.939
YMR166C	2	0.9999
YMR178W	32	1
YMR184W	42	1
YMR185W	1	0.9334
YMR196W	32	1
YMR206W	1	1
YMR209C	18	1
YMR210W	1	0.9819
YMR226C	241	1
YMR233W	4	0.999
YMR237W	5	1
YMR244C-A	9	1
YMR247C	13	1
YMR253C	1	0.955
YMR258C	1	0.9656
YMR259C	102	1
YMR262W	9	1
YMR266W	82	1
YMR278W	2	0.9991
YMR291W	35	1
YMR293C	2	0.9998
YMR295C	121	1
YMR310C	5	1
YMR315W	196	1
YMR321C	7	0.9949
YNL010W	485	1
YNL011C	1	0.9534
YNL018C	2	0.9801
YNL022C	83	1
YNL024C	1	0.9873
YNL035C	82	1
YNL040W	7	1
YNL056W	1	0.9847
YNL081C	2	0.9948
YNL094W	1	0.9235
YNL095C	3	1
YNL108C	40	1
YNL115C	24	1
YNL119W	2	0.9981
YNL123W	31	1
YNL134C	555	1
YNL144C	1	0.9623
YNL152W	11	1
YNL156C	52	1
YNL157W	19	1
YNL168C	23	1
YNL181W	15	1
YNL182C	141	1
YNL191W	4	1
YNL193W	1	0.9963
YNL194C	1	0.9999
YNL195C	6	1
YNL200C	32	1
YNL201C	2	1
YNL208W	34	1
YNL217W	4	0.9996
YNL224C	1	0.9993
YNL227C	1	0.9423
YNL247W	229	1
YNL260C	2	0.9997
YNL274C	11	0.9999
YNL295W	1	0.9942
YNL305C	1	0.9921
YNL311C	10	0.9999
YNL313C	20	1
YNL320W	6	1
YNL321W	2	0.9987
YNR014W	1	0.9103
YNR021W	58	1
YNR024W	1	0.9997
YNR029C	2	0.9996
YNR034W-A	157	1
YNR036C	7	1
YNR040W	1	0.9776
YNR066C	3	0.9995
YNR070W	1	0.9024
YOL007C	1	0.9856
YOL019W	1	0.9975
YOL022C	127	1
YOL032W	2	0.9999
YOL054W	2	0.9978
YOL057W	9	0.9996
YOL063C	3	0.9991
YOL070C	2	0.9998
YOL075C	4	0.9763
YOL083W	12	0.9997
YOL087C	42	1
YOL092W	7	1
YOL098C	62	1
YOL125W	8	1
YOL131W	2	0.9075
YOL138C	5	0.9965
YOL155C	2	0.9976
YOL157C	1	0.9302
YOL159C	1	0.9037
YOL162W	1	0.9152
YOR004W	40	1
YOR006C	2	0.9981
YOR019W	2	0.984
YOR020W-A	1	0.9984
YOR021C	18	0.9998
YOR022C	3	0.9997
YOR042W	8	0.9999
YOR051C	56	1
YOR052C	1	0.9039
YOR091W	12	1
YOR111W	3	0.9823
YOR112W	9	1
YOR131C	1	0.9979
YOR152C	1	0.9977
YOR164C	3	0.9995
YOR175C	4	0.9989
YOR192C	1	0.9164
YOR205C	2	1
YOR215C	14	1
YOR220W	38	1
YOR227W	2	0.9812
YOR238W	1	0.979
YOR246C	10	1
YOR251C	26	1
YOR252W	10	0.9997
YOR262W	16	1
YOR271C	201	1
YOR283W	62	1
YOR285W	78	1
YOR286W	7	1
YOR289W	2	0.9882
YOR291W	2	0.9992
YOR352W	2	0.9956
YOR356W	69	1
YOR378W	1	0.9023
YPL009C	17	1
YPL017C	3	0.9986
YPL030W	5	0.9999
YPL033C	2	0.9686
YPL041C	1	0.9609
YPL067C	1	0.9176
YPL070W	3	1
YPL103C	1	0.9904
YPL105C	1	0.9995
YPL109C	1	0.9518
YPL137C	6	0.9998
YPL141C	1	0.9702
YPL183C	40	1
YPL184C	3	0.9969
YPL199C	16	1
YPL206C	44	1
YPL207W	118	1
YPL216W	1	0.9522
YPL221W	1	0.9665
YPL225W	34	1
YPL229W	3	0.9999
YPL230W	2	1
YPL245W	10	1
YPL247C	3	0.9993
YPL260W	132	1
YPR015C	1	0.9393
YPR022C	1	0.9366
YPR036W-A	3	0.9993
YPR063C	132	1
YPR089W	3	1
YPR091C	3	1
YPR114W	4	0.9997
YPR115W	4	1
YPR117W	1	0.9704
YPR127W	5	0.9997
YPR147C	24	1
YPR148C	48	1
YPR169W	2	1
YPR172W	11	1
YPR174C	5	1
