# Supplementary material for: Analysis of the Saccharomyces cerevisiae proteome with PeptideAtlas
Source: Genome Biol. 2006 Nov 13;7(11):R106. doi: 10.1186/gb-2006-7-11-r106 (PMC1794584; doi:10.1186/gb-2006-7-11-r106)
Supplement: Additional data file 3 — A comma-separated text file. Included are the number of times their peptides were observed, and the best PeptideProphet probability associated with their peptides. [file gb-2006-7-11-r106-S3.csv]

ORF	Number of times observed	Best PeptideProphet probability
Q0010	1	0.9324
YAL019W-A	2	0.9852
YAL034C-B	1	0.9487
YAL042C-A	2	0.9752
YAL047W-A	1	0.9478
YBR126W-A	2	1
YBR223W-A	1	0.9513
YCL058C	1	0.9936
YCR006C	1	0.9815
YDL032W	1	0.9903
YDL050C	1	0.9012
YDL062W	1	0.9202
YDL094C	1	0.9437
YDL228C	1	0.932
YDR133C	1	1
YDR157W	1	0.9389
YDR193W	3	0.9995
YDR199W	1	0.9593
YDR209C	1	0.9291
YDR278C	1	0.9076
YDR354C-A	1	0.9022
YDR355C	1	0.9551
YDR413C	1	0.9648
YDR524C-A	3	0.9759
YDR525W	1	0.9134
YEL008W	1	0.9256
YEL014C	1	0.9436
YEL067C	1	0.9304
YER088W-B	2	0.9602
YER145C-A	1	0.9579
YER165C-A	1	0.9614
YFL015C	1	0.9943
YFR036W-A	1	0.9035
YFR052C-A	2	0.9631
YGL024W	1	0.9473
YGL072C	1	0.9379
YGL165C	1	0.9682
YGL218W	2	0.9842
YGR031C-A	1	0.936
YGR068W-A	1	0.9597
YGR069W	2	0.9878
YGR073C	1	0.9366
YGR151C	1	0.9569
YGR290W	1	0.9522
YHL046W-A	1	0.9964
YIL021C-A	1	0.9129
YIL058W	1	0.9007
YIL059C	1	0.9884
YIR020W-A	1	0.992
YIR036W-A	1	0.9096
YJL026C-A	1	0.9222
YJL064W	1	0.9695
YJL135W	3	0.9871
YJL195C	3	0.9481
YJL197C-A	1	0.9173
YJL215C	2	0.9901
YKL044W	1	0.9695
YKL053W	1	0.9547
YKL083W	1	0.9437
YKR047W	1	0.9085
YLR041W	1	0.9034
YLR122C	1	0.9883
YLR154W-A	1	0.9405
YLR261C	1	0.9576
YLR269C	1	0.929
YLR311C	1	0.9169
YLR338W	1	0.9804
YLR374C	1	0.9327
YLR399W-A	3	0.9775
YLR400W	1	0.9257
YML012C-A	1	0.9086
YML057C-A	1	0.9269
YML090W	1	0.907
YML099W-A	1	0.9351
YMR013C-A	1	0.9263
YMR122C	1	0.9028
YMR135W-A	1	0.935
YNL171C	1	0.9289
YNL174W	1	0.9112
YNL235C	1	0.9443
YNR005C	1	0.9725
YOR013W	1	0.9041
YOR135C	1	0.9286
YOR146W	2	0.952
YOR300W	1	0.98
YOR376W	1	0.9152
YPL073C	1	0.9135
YPL142C	2	0.9354
YPL251W	1	0.934
YPR038W	1	0.9992
YPR059C	4	0.9945
YPR064W	1	0.9789
YPR077C	1	0.9666
YPR146C	1	0.9108
YPR170W-B	1	0.9912
