# Supplementary material for: Analysis of the Saccharomyces cerevisiae proteome with PeptideAtlas
Source: Genome Biol. 2006 Nov 13;7(11):R106. doi: 10.1186/gb-2006-7-11-r106 (PMC1794584; doi:10.1186/gb-2006-7-11-r106)
Supplement: Additional data file 4 — A comma-separated text file. Included are the number of times their peptides were observed, and the best PeptideProphet probability associated with their peptides. [file gb-2006-7-11-r106-S4.csv]

ORF	Number of times observed	Best PeptideProphet probability
YAR009C	210	1
YAR010C	1013	1
YBL005W-A	23	1
YBL005W-B	63	1
YBR012W-A	130	1
YCL019W	29	1
YDR098C-B	1	0.9539
YDR210C-C	8	0.9996
YDR261C-D	3	1
YGR027W-A	19	1
YGR109W-A	276	1
YGR109W-B	6	0.9998
YHL009W-B	1	0.9873
YLL016W	3	0.9617
YLR227W-B	1	0.9933
YLR256W-A	1	0.9737
YNL054W-A	18	1
YOL103W-A	1	0.9918
YPR158C-C	3	0.9709
